# Supplementary material for: Influence of hydraulic clam dredging and seasonal environmental changes on macro-benthic communities in the Southern Adriatic (Central Mediterranean Sea)
Source: BMC Ecol Evol. 2024 Jan 4;24:3. doi: 10.1186/s12862-023-02197-9 (PMC10768236; doi:10.1186/s12862-023-02197-9)
Supplement: Supplementary file 1 — Additional file 1. [file 12862_2023_2197_MOESM1_ESM.xlsx]

## Sheet: Table S1
	Table S1:	Environmental variables (weekly mean) for each sampled station in the two investigated seasons.
	St.	Season	T. bottom	Salinity	O2	pH	PO4	NH4	NO3	PPN
	BL01a	Winter	10.4273	38.3413	266.482	8.21787	0.00314979	0.180027	0.423805	24.5438
	BL01b	Winter	10.4307	38.3426	266.457	8.21779	0.00315513	0.180017	0.42472	24.5012
	BL02a	Winter	10.4382	38.3305	266.7	8.2181	0.00315085	0.180451	0.41262	24.2217
	BL02b	Winter	10.4401	38.3325	266.66	8.21801	0.0031552	0.180405	0.414346	24.214
	BL03a	Winter	10.3805	38.3882	265.479	8.21683	0.00315164	0.178358	0.475077	25.7908
	BL03b	Winter	10.3866	38.3891	265.454	8.21673	0.00316062	0.178408	0.47577	25.6831
	BL04a	Winter	10.4342	38.4011	265.086	8.2157	0.00324278	0.178849	0.489231	24.6559
	BL05a	Winter	10.5533	38.4282	264.239	8.21321	0.00344635	0.179952	0.519448	22.432
	BL06a	Winter	10.6052	38.4378	263.914	8.2122	0.00353778	0.180456	0.530643	21.9618
	BL06bis	Winter	10.6502	38.4461	263.633	8.21133	0.00361693	0.180892	0.540335	21.5547
	BL07a	Winter	10.9686	38.5175	260.82	8.20441	0.00434024	0.185698	0.657376	21.4149
	BL07b	Winter	10.9746	38.518	260.797	8.20431	0.0043492	0.185769	0.658108	21.3633
	BL07c	Winter	10.9817	38.5186	260.77	8.20419	0.00435959	0.185852	0.658957	21.3035
	BL08a	Winter	11.0104	38.5208	260.661	8.2037	0.00440207	0.186192	0.662427	21.0589
	BL08b	Winter	11.0135	38.521	260.649	8.20364	0.00440661	0.186228	0.662799	21.0327
	BL09a	Winter	11.0412	38.5232	260.544	8.20317	0.00444753	0.186555	0.666141	20.7972
	BL09b	Winter	11.0437	38.5233	260.535	8.20313	0.00445116	0.186584	0.666438	20.7763
	BL09c	Winter	11.0476	38.5236	260.52	8.20307	0.004457	0.186631	0.666916	20.7426
	BL10a	Winter	11.0689	38.5253	260.439	8.2027	0.00448844	0.186882	0.669484	20.5616
	BL10b	Winter	11.0728	38.5256	260.424	8.20264	0.00449415	0.186927	0.669951	20.5287
	BL10c	Winter	11.0775	38.526	260.406	8.20256	0.00450116	0.186983	0.670523	20.4884
	BL10d	Winter	11.082	38.5263	260.389	8.20248	0.00450779	0.187036	0.671065	20.4502
	BL11a	Winter	11.2228	38.5372	259.855	8.20009	0.00471573	0.188697	0.688054	19.253
	BL11b	Winter	11.2235	38.5372	259.853	8.20007	0.0047168	0.188706	0.688141	19.2469
	BL11c	Winter	11.2326	38.5379	259.818	8.19992	0.00473028	0.188814	0.689243	19.1692
	BL12a	Winter	11.2484	38.5391	259.758	8.19965	0.00475354	0.189	0.691143	19.0353
	BL12b	Winter	11.2533	38.5395	259.74	8.19957	0.00476074	0.189057	0.691731	18.9939
	BL12c	Winter	11.2586	38.5399	259.72	8.19948	0.00476856	0.18912	0.69237	18.9488
	BL12d	Winter	11.2631	38.5403	259.703	8.1994	0.0047752	0.189173	0.692912	18.9106
	MF01a	Winter	11.4218	37.9198	257.954	8.19894	0.0124344	0.319262	1.74186	23.7676
	MF01b	Winter	11.521	37.827	262.485	8.19538	0.00938276	0.394974	1.98122	24.5895
	MF01c	Winter	11.5209	37.827	262.482	8.19538	0.00938552	0.395052	1.98135	24.5192
	MF02a	Winter	11.5186	37.8285	262.435	8.19533	0.00943029	0.39631	1.98356	23.3791
	MF02b	Winter	11.5188	37.8284	262.439	8.19533	0.00942682	0.396212	1.98339	23.4677
	MF02c	Winter	11.5186	37.8285	262.435	8.19533	0.00943044	0.396314	1.98357	23.3752
	MF03a	Winter	11.5164	37.8301	262.382	8.19527	0.00948184	0.39772	1.98594	22.2308
	MF03b	Winter	11.5164	37.8302	262.381	8.19527	0.00948264	0.397739	1.98596	22.2244
	MF03c	Winter	11.5164	37.8302	262.381	8.19527	0.00948229	0.397731	1.98595	22.2272
	MF03d	Winter	11.5163	37.8304	262.372	8.19525	0.00949158	0.397954	1.98624	22.1522
	MF04a	Winter	11.5124	37.84	262.077	8.19471	0.0097948	0.405321	1.99293	20.8607
	MF05a	Winter	11.5022	37.8449	262.031	8.19455	0.00986181	0.40768	1.98958	20.6918
	MF14a	Winter	10.6786	37.9774	265.767	8.20556	0.00623916	0.300047	1.39036	25.335
	MF15a	Winter	10.6787	37.9773	265.767	8.20555	0.00623964	0.300069	1.39048	25.3408
	MF16a	Winter	10.6877	37.9756	265.77	8.20537	0.00626959	0.301375	1.39801	25.6985
	MF08a	Winter	11.1225	38.0154	258.896	8.20086	0.00889939	0.303826	1.42466	19.9991
	MF08b	Winter	11.1226	38.0154	258.895	8.20086	0.0088998	0.303822	1.42464	19.9974
	MF09a	Winter	11.1435	38.023	258.379	8.20078	0.00906894	0.301479	1.4186	19.5565
	MF09b	Winter	11.1432	38.0229	258.384	8.20078	0.009067	0.301509	1.41868	19.5586
	MF09c	Winter	11.1523	38.0258	258.224	8.20071	0.00912187	0.300659	1.41654	19.4994
	MF10a	Winter	11.1523	38.0258	258.225	8.20071	0.00912149	0.300665	1.41655	19.4999
	MF10b	Winter	11.1519	38.0257	258.231	8.20071	0.00911948	0.300696	1.41663	19.502
	MF11a	Winter	11.152	38.0257	258.23	8.20071	0.0091199	0.30069	1.41661	19.5016
	MF11b	Winter	11.1801	38.0347	257.736	8.20049	0.00928871	0.298076	1.41002	19.3195
	MF11c	Winter	11.18	38.0347	257.738	8.20049	0.00928796	0.298088	1.41005	19.3203
	MF11d	Winter	11.18	38.0347	257.739	8.20049	0.00928777	0.298091	1.41005	19.3205
	MF12a	Winter	11.4537	37.8556	262.35	8.19462	0.00966948	0.408808	1.96064	18.8415
	MF12b	Winter	11.4289	37.8701	262.949	8.19449	0.00923669	0.404714	1.91784	21.1274
	MF12c	Winter	11.3056	37.9177	264.608	8.19628	0.00773965	0.366639	1.70542	26.9546
	BL01a	Summer	27.9558	38.8041	208.621	7.95725	0.00378405	0.111243	0.177267	68.6924
	BL01b	Summer	27.9506	38.803	208.622	7.95729	0.00378641	0.111569	0.178939	68.5198
	BL02a	Summer	27.7933	38.7619	208.835	7.95735	0.00394554	0.12917	0.282555	61.7447
	BL02b	Summer	27.7914	38.7614	208.841	7.95733	0.00394895	0.129482	0.284681	61.6516
	BL03a	Summer	27.8365	38.7589	209.035	7.95567	0.00402758	0.135767	0.3304	61.1719
	BL04a	Summer	27.8842	38.753	209.315	7.95345	0.00414628	0.145464	0.400196	60.0668
	BL05a	Summer	27.7982	38.7421	209.485	7.95397	0.00421128	0.150082	0.442858	58.3545
	BL05b	Summer	27.7856	38.7409	209.49	7.95413	0.00421396	0.150275	0.444973	58.1633
	BL06a	Summer	27.518	38.716	209.633	7.95742	0.00427687	0.154424	0.493378	54.2232
	BL06b	Summer	27.5101	38.7154	209.642	7.95751	0.0042796	0.154553	0.495325	54.1251
	BL07a	Summer	27.5593	38.7256	211.276	7.95526	0.00452605	0.157134	0.649252	60.2584
	BL07b	Summer	27.5593	38.7256	211.276	7.95526	0.00452605	0.157134	0.649252	60.2584
	BL07c	Summer	27.5593	38.7256	211.276	7.95526	0.00452605	0.157134	0.649252	60.2584
	BL08a	Summer	27.267	38.6956	210.062	7.96013	0.00438866	0.158819	0.57083	51.6778
	BL08b	Summer	27.2674	38.6958	210.082	7.9601	0.00439131	0.158822	0.572412	51.7756
	BL08c	Summer	27.2685	38.6961	210.108	7.96005	0.00439492	0.158822	0.574557	51.9164
	BL09a	Summer	27.4281	38.7156	211.377	7.9571	0.00454876	0.157316	0.660335	59.7281
	BL09b	Summer	27.4455	38.7169	211.364	7.95686	0.00454575	0.157292	0.658867	59.7984
	BL10a	Summer	27.3875	38.7125	211.408	7.95767	0.00455578	0.157372	0.663759	59.5643
	BL10b	Summer	27.3754	38.7115	211.418	7.95784	0.00455788	0.157389	0.664784	59.5152
	BL10c	Summer	27.3741	38.7114	211.419	7.95786	0.0045581	0.157391	0.664893	59.51
	BL10d	Summer	27.3657	38.7108	211.425	7.95798	0.00455956	0.157402	0.665604	59.476
	BL11a	Summer	27.1796	38.6966	211.568	7.96059	0.00459175	0.15766	0.681315	58.7243
	BL11b	Summer	27.1975	38.698	211.554	7.96034	0.00458865	0.157636	0.679803	58.7966
	BL12a	Summer	27.1592	38.695	211.584	7.96087	0.0045953	0.157689	0.683044	58.6415
	BL12b	Summer	27.1337	38.6935	211.607	7.96112	0.00459951	0.157753	0.685244	58.6016
	MF01a	Summer	27.8356	38.5761	211.34	7.95411	0.00531019	0.187533	1.09634	55.5941
	MF01b	Summer	27.8338	38.5762	211.34	7.95413	0.00530996	0.187522	1.09618	55.5871
	MF02a	Summer	27.7588	38.5799	211.369	7.95493	0.00529853	0.187036	1.08901	55.3186
	MF02b	Summer	27.7621	38.5798	211.366	7.9549	0.00529953	0.187059	1.08943	55.3253
	MF03a	Summer	27.6959	38.5828	211.427	7.95553	0.00527912	0.186586	1.08084	55.1881
	MF03b	Summer	27.6932	38.5829	211.429	7.95556	0.0052783	0.186567	1.08049	55.1826
	MF04a	Summer	27.6256	38.5861	211.494	7.95622	0.00525631	0.186069	1.07135	55.0489
	MF04b	Summer	27.6257	38.5861	211.497	7.95622	0.00525556	0.18606	1.07113	55.0537
	MF04c	Summer	27.6276	38.5859	211.489	7.95619	0.00525805	0.186098	1.07196	55.0465
	MF05a	Summer	27.6298	38.5865	211.61	7.95646	0.0052197	0.185626	1.06024	55.2859
	MF13a	Summer	27.6315	38.5867	211.656	7.95655	0.00520516	0.185449	1.05582	55.3801
	MF14a	Summer	27.6606	38.5838	211.952	7.9568	0.00511439	0.184931	1.03376	56.0495
	MF14b	Summer	27.6613	38.5837	211.959	7.9568	0.00511233	0.18493	1.03336	56.0651
	MF15a	Summer	27.7237	38.5734	212.528	7.9568	0.00495521	0.185303	1.0047	57.3227
	MF15b	Summer	27.7278	38.573	212.54	7.95677	0.00495241	0.185329	1.00429	57.3626
	MF16a	Summer	28.1401	38.5423	213.235	7.95223	0.0048212	0.187175	0.986849	60.9153
	MF16b	Summer	28.1431	38.5421	213.238	7.9522	0.00482083	0.187185	0.986814	60.9387
	MF16c	Summer	28.1323	38.5427	213.228	7.95233	0.00482218	0.187148	0.98694	60.8531
	MF07a	Summer	28.5546	38.4958	214.336	7.94692	0.00473884	0.195882	1.00953	62.7708
	MF07bis	Summer	28.4639	38.4994	214.194	7.94822	0.00473946	0.194323	1.00144	62.4483
	MF07ter	Summer	28.4395	38.5022	213.994	7.9486	0.00474187	0.191806	0.989954	62.7734
	MF09b	Summer	26.6767	38.6298	212.92	7.96278	0.00509834	0.189294	0.989646	48.9975
	MF10a	Summer	26.6563	38.6317	212.916	7.96291	0.00512106	0.189426	0.99176	48.4661
	MF10b	Summer	26.6566	38.6317	212.916	7.96291	0.00512064	0.189423	0.991721	48.4759
	MF11a	Summer	26.5517	38.6362	212.915	7.96329	0.00514961	0.189443	0.992836	47.8538
	MF11b	Summer	26.5461	38.6364	212.915	7.9633	0.00515069	0.18944	0.992843	47.8318
	MF11c	Summer	26.5493	38.6363	212.915	7.96329	0.00515008	0.189442	0.992839	47.8442
	MF11d	Summer	26.5535	38.6361	212.915	7.96328	0.00514928	0.189444	0.992834	47.8605
	MF12a	Summer	26.4063	38.6417	212.916	7.96376	0.00517729	0.189376	0.992996	47.2911
	MF12b	Summer	26.4283	38.6408	212.916	7.96369	0.0051731	0.189386	0.992972	47.3761

## Sheet: Table S2
	Table S2: Taxa collected in both survey classified by faunal category, feeding habits and final functional groups (FG). Taxa used in the multivariate analysis (FO>5%) are marked. In bold, all characteristic taxa detected by multivariate and IndVal analysis.
	Taxa	Faunal cat.	Feeding hab.	FG	FO >5%	Season
	Acanthocardia tuberculata	Bivalvia	Ff	Bivalvia_Ff	Y	All
	Acteon tornatilis	Gastropoda	P	Gastropoda_P	Y	Wi
	Amphiura spp.	Echinodermata	OS	Echinodermata_OS	Y	All
	Anadara transversa	Bivalvia	Ff	Bivalvia_Ff		Wi
	Antalis inaequicostata	Scaphopoda	Df	Scaphopoda_Df	Y	All
	Astropecten spp.	Echinodermata	P	Echinodermata_P	Y	All
	Bittium reticulatum	Gastropoda	Df	Gastropoda_Df		Su
	Bolinus brandaris	Gastropoda	P	Gastropoda_P	Y	All
	Bosemprella incarnata	Bivalvia	Df	Bivalvia_Df	Y	Su
	Callinectes sapidus	Decapoda Cr.	P	Decapoda Cr._P		Wi
	Calliostoma spp.	Gastropoda	Df	Gastropoda_Df		Wi
	Carcinus aestuarii	Decapoda Cr.	OS	Decapoda Cr._OS		Wi
	Cerastoderma edule	Bivalvia	Ff	Bivalvia_Ff		All
	Cerebratulus marginatus	Nemertea	Df	Nemertea_Df		Wi
	Crangon crangon	Decapoda Cr.	OS	Decapoda Cr._OS	Y	All
	Diogenes pugilator	Decapoda Cr.	OS	Decapoda Cr._OS	Y	All
	Donax semistriatus	Bivalvia	Df	Bivalvia_Df	Y	All
	Dosinia lupinus	Bivalvia	Ff	Bivalvia_Ff	Y	All
	Echinocardium cordatum	Echinodermata	Df	Echinodermata_Df	Y	All
	Ensis ensis	Bivalvia	Ff	Bivalvia_Ff	Y	All
	Ensis megistus coseli	Bivalvia	Ff	Bivalvia_Ff		Su
	Epitonium turtonis	Gastropoda	Df	Gastropoda_Df		Wi
	Euthria cornea	Bivalvia	Df	Bivalvia_Df		Wi
	Gibbula spp.	Gastropoda	Df	Gastropoda_Df		Wi
	Gilvossius tyrrhenus	Decapoda Cr.	Df	Decapoda Cr._Df		Wi
	Glycera rouxii	Annelida	P	Annelida_P	Y	Wi
	Glycera spp.	Annelida	P	Annelida_P		Wi
	Glycimeris glycimeris	Bivalvia	Ff	Bivalvia_Ff	Y	All
	Hexaplex trunculus	Gastropoda	P	Gastropoda_P	Y	All
	Holothuria poli	Echinodermata	Df	Echinodermata_Df	Y	Wi
	Homalopoma sanguineum	Gastropoda	Df	Gastropoda_Df		Wi
	Hyalinoecia tubicola	Annelida	Df	Annelida_Df	Y	All
	Liocarcinus depurator	Decapoda Cr.	OS	Decapoda Cr._OS	Y	All
	Lumbrineridae	Annelida	Df	Annelida_Df		Wi
	Lysiosquillidae	Stomatopoda	OS	Stomatopoda_OS		Wi
	Mactra glauca	Bivalvia	Ff	Bivalvia_Ff	Y	All
	Mactra stultorum	Bivalvia	Ff	Bivalvia_Ff	Y	All
	Maldanidae	Annelida	Df	Annelida_Df	Y	Wi
	Marphysa spp.	Annelida	OS	Annelida_OS		Wi
	Moerella donacina	Bivalvia	Df	Bivalvia_Df	Y	Wi
	Naticarius stercusmuscarum	Gastropoda	P	Gastropoda_P		Su
	Necallianassa truncata	Decapoda Cr.	Df	Decapoda Cr._Df		Wi
	Nephtys hombergii	Annelida	P	Annelida_P	Y	Wi
	Nepinnotheres pinnotheres	Decapoda Cr.	Df	Decapoda Cr._Df		Wi
	Neverita josephinia	Gastropoda	P	Gastropoda_P	Y	All
	Oestergrenia digitata	Echinodermata	Df	Echinodermata_Df	Y	Wi
	Ophiura albida	Echinodermata	OS	Echinodermata_OS		Su
	Ostrea edulis	Bivalvia	Ff	Bivalvia_Ff		Wi
	Owenia fusiformis	Annelida	Ff	Annelida_Ff	Y	All
	Paguristes eremita	Decapoda Cr.	OS	Decapoda Cr._OS		Su
	Penaeus kerathurus	Decapoda Cr.	P	Decapoda Cr._P		Su
	Peronaea planata	Bivalvia	Ff	Bivalvia_Ff		Wi
	Peronidia albicans	Bivalvia	Ff	Bivalvia_Ff	Y	All
	Pharus legumen	Bivalvia	Ff	Bivalvia_Ff	Y	All
	Polititapes aureus	Bivalvia	Ff	Bivalvia_Ff	Y	All
	Processa edulis	Decapoda Cr.	P	Decapoda Cr._P		Su
	Sepia officinalis	Cephalopoda	P	Cephalopoda_P		Su
	Sigalion mathildae	Annelida	P	Annelida_P		Wi
	Sipunculus nudus	Sipunculida	Df	Sipunculida_Df	Y	Wi
	Solenocera membranacea	Decapoda Cr.	P	Decapoda Cr._P		Wi
	Spisula subtruncata	Bivalvia	Ff	Bivalvia_Ff	Y	All
	Sternaspsis scutata	Annelida	OS	Annelida_OS		Wi
	Steromphala adriatica	Gastropoda	Df	Gastropoda_Df		Wi
	Tellina spp.	Bivalvia	Df	Bivalvia_Df		Wi
	Thracia phaseolina	Bivalvia	Ff	Bivalvia_Ff		Wi
	Tritia mutabilis	Gastropoda	OS	Gastropoda_OS	Y	All
	Tritia reticulata	Gastropoda	Df	Gastropoda_Df	Y	All
	Upogebia spp.	Decapoda Cr.	Df	Decapoda Cr._Df		Wi
	Upogebia tipica	Decapoda Cr.	Df	Decapoda Cr._Df		Wi

## Sheet: Table S3
		Table S3:	Kruskal-Wallis (KW) and the post hoc Mann-Whitney (U) test for diversity indices (Shannon–Weiner, H’ and Pielou, J) compared between seasons and among seasons-areas pairs. In the U test, siginifcant p value and U values are above and below the diagonal, respecitvely.
		Test for difference between seasons
		KW test				KW test
		H' index				J index
		H (chi2):	19.62			H (chi2):	2.438
		p value:	9.435e-06			p value:	0.1183
		H' index	Wi	Su		J index	Wi	Su
		I quartile	1.4275	0.515		I quartile	0.5975	0.225
		Min	0.11	0.09		Min	0.04	0.05
		Max	2.6	2.5		Max	0.98	1.07
		Median	1.795	1.185		Median	0.725	0.62
		III quartile	2.0625	1.72		III quartile	0.8125	0.8575
		IR	0.635	1.205		IR	0.215	0.6325
		Test for difference among areas and seasons
		KW test
		H' index			J index
		H (chi2):	33.28		H (chi2):	25.41
		p value:	2.346e-05		p value:	0.0006399
		U test
		H' index	Mar Wi	Bar Wi	Les Wi	Var Wi	Mar Su	Bar Su	Les Su	Var Su
		Mar Wi		1	1	1	1	1	0.1305	0.09337
		Bar Wi	72		1	0.7714	1	0.008124	0.003849	0.005929
		Les Wi	74.5	122.5		1	1	1	0.733	0.8895
		Var Wi	51	67.5	90.5		1	1	0.2594	0.3051
		Mar Su	49	70	70	50.5		0.2534	0.07044	0.04846
		Bar Su	44	38.5	77.5	85	30		1	1
		Les Su	30.5	41	73	57	26.5	102		1
		Var Su	15	20	45.5	34	12	67	97
		J index	Mar Wi	Bar Wi	Les Wi	Var Wi	Mar Su	Bar Su	Les Su	Var Su
		Mar Wi		1	1	1	0.1607	1	0.8117	0.4498
		Bar Wi	66			1	0.3025	1	0.1256	0.0378
		Les Wi	74.5	118		1	0.3205	1	1	1
		Var Wi	61	114	94.5		0.3881	1	0.3399	0.3043
		Mar Su	13	39	29	27.5		1	0.2022	0.01903
		Bar Su	75.5	132.5	113	109.5	42		1	1
		Les Su	44	77	94.5	59.5	33.5	86.5		1
		Var Su	23	34.5	57	34	8	59	99

## Sheet: Table S4
	Table S4: Results of the PCO analysis based on Bray-Curtis similarity for all sampled stations with the explained variation of the first four axes
	Taxa (stations)	Axis	Eigenvalue	Individual%	Cumulative%
		1	53472	27.24	27.24
		2	29161	14.86	42.1
		3	18963	9.66	51.76
		4	15717	8.01	59.77
	Taxa (centroids)	1	3264.5	51.87	51.87
		2	1374.5	21.84	73.7
		3	863.62	13.72	87.43
		4	433.23	6.88	94.31
	FGs (stations)	Axis	Eigenvalue	Individual%	Cumulative%
		1	42907	31.91	31.91
		2	25587	19.03	50.93
		3	19419	14.44	65.37
		4	14831	11.03	76.4
	FGs (centroids)	Axis	Eigenvalue	Individual%	Cumulative%
		1	2385.4	55.3	55.3
		2	1127.2	26.13	81.43
		3	471.17	10.92	92.35
		4	193.88	4.49	96.85

## Sheet: Table S5
	Table S5: PERMDISP test summary (F test, degree of freedom and P(perm)), and pariwise comparisons between Area-Season groups reporting the t-test and p-values
	DEVIATIONS FROM CENTROID
	F: 4.4085 df1: 7 df2: 106
	P(perm): 0.0022
	PAIRWISE COMPARISONS
	Groups	t	P(perm)
	MarWi,BarWi	1.6026	0.17
	MarWi,LesWi	2.058	0.0667
	MarWi,VarWi	1.7968	0.1315
	MarWi,MarSu	1.0561	0.331
	MarWi,BarSu	1.2926	0.2867
	MarWi,LesSu	0.89889	0.4218
	MarWi,VarSu	1.9551	0.0763
	BarWi,LesWi	3.8273	0.0016
	BarWi,VarWi	3.2028	0.0029
	BarWi,MarSu	0.10622	0.9238
	BarWi,BarSu	2.7043	0.0258
	BarWi,LesSu	0.68115	0.5359
	BarWi,VarSu	0.72445	0.4968
	LesWi,VarWi	1.0197	0.3983
	LesWi,MarSu	2.5415	0.0332
	LesWi,BarSu	0.13909	0.9064
	LesWi,LesSu	3.0371	0.008
	LesWi,VarSu	3.7203	0.0034
	VarWi,MarSu	2.2634	0.0583
	VarWi,BarSu	0.78173	0.5097
	VarWi,LesSu	2.7615	0.0111
	VarWi,VarSu	2.8821	0.0121
	MarSu,BarSu	1.9121	0.1239
	MarSu,LesSu	0.54116	0.6267
	MarSu,VarSu	0.37727	0.7277
	BarSu,LesSu	2.1956	0.0644
	BarSu,VarSu	2.5776	0.0321
	LesSu,VarSu	1.2371	0.2725

## Sheet: Table S6
	Table S6:	Mann-Whitnhey (U) test for the comparison of environmental variables in winter and summer seasons. In the U test, siginifcant p value and U values are above and below the diagonal, respecitvely.
	Winter
	T bottom						Salinity						O2						pH						PO4						NH4						NO3						PPN
	Mar	Bar	Les	Var			Mar	Bar	Les	Var			Mar	Bar	Les	Var			Mar	Bar	Les	Var			Mar	Bar	Les	Var			Mar	Bar	Les	Var			Mar	Bar	Les	Var			Mar	Bar	Les	Var
	10.4273	10.9686	11.2533	11.1225			38.3413	38.5175	38.5395	38.0154			266.482	260.82	259.74	258.896			8.21787	8.20441	8.19957	8.20086			0.00314979	0.00434024	0.00476074	0.00889939			0.180027	0.185698	0.189057	0.303826			0.423805	0.657376	0.691731	1.42466			24.5438	21.4149	18.9939	19.9991
	10.4307	10.9746	11.2586	11.1226			38.3426	38.518	38.5399	38.0154			266.457	260.797	259.72	258.895			8.21779	8.20431	8.19948	8.20086			0.00315513	0.0043492	0.00476856	0.0088998			0.180017	0.185769	0.18912	0.303822			0.42472	0.658108	0.69237	1.42464			24.5012	21.3633	18.9488	19.9974
	10.4382	10.9817	11.2631	11.1435			38.3305	38.5186	38.5403	38.023			266.7	260.77	259.703	258.379			8.2181	8.20419	8.1994	8.20078			0.00315085	0.00435959	0.0047752	0.00906894			0.180451	0.185852	0.189173	0.301479			0.41262	0.658957	0.692912	1.4186			24.2217	21.3035	18.9106	19.5565
	10.4401	11.0104	11.4218	11.1432			38.3325	38.5208	37.9198	38.0229			266.66	260.661	257.954	258.384			8.21801	8.2037	8.19894	8.20078			0.0031552	0.00440207	0.0124344	0.009067			0.180405	0.186192	0.319262	0.301509			0.414346	0.662427	1.74186	1.41868			24.214	21.0589	23.7676	19.5586
	10.3805	11.0135	11.521	11.1523			38.3882	38.521	37.827	38.0258			265.479	260.649	262.485	258.224			8.21683	8.20364	8.19538	8.20071			0.00315164	0.00440661	0.00938276	0.00912187			0.178358	0.186228	0.394974	0.300659			0.475077	0.662799	1.98122	1.41654			25.7908	21.0327	24.5895	19.4994
	10.3866	11.0412	11.5209	11.1523			38.3891	38.5232	37.827	38.0258			265.454	260.544	262.482	258.225			8.21673	8.20317	8.19538	8.20071			0.00316062	0.00444753	0.00938552	0.00912149			0.178408	0.186555	0.395052	0.300665			0.47577	0.666141	1.98135	1.41655			25.6831	20.7972	24.5192	19.4999
	10.4342	11.0437	11.5186	11.1519			38.4011	38.5233	37.8285	38.0257			265.086	260.535	262.435	258.231			8.2157	8.20313	8.19533	8.20071			0.00324278	0.00445116	0.00943029	0.00911948			0.178849	0.186584	0.39631	0.300696			0.489231	0.666438	1.98356	1.41663			24.6559	20.7763	23.3791	19.502
	10.5533	11.0476	11.5188	11.152			38.4282	38.5236	37.8284	38.0257			264.239	260.52	262.439	258.23			8.21321	8.20307	8.19533	8.20071			0.00344635	0.004457	0.00942682	0.0091199			0.179952	0.186631	0.396212	0.30069			0.519448	0.666916	1.98339	1.41661			22.432	20.7426	23.4677	19.5016
	10.6052	11.0689	11.5186	11.1801			38.4378	38.5253	37.8285	38.0347			263.914	260.439	262.435	257.736			8.2122	8.2027	8.19533	8.20049			0.00353778	0.00448844	0.00943044	0.00928871			0.180456	0.186882	0.396314	0.298076			0.530643	0.669484	1.98357	1.41002			21.9618	20.5616	23.3752	19.3195
	10.6502	11.0728	11.5164	11.18			38.4461	38.5256	37.8301	38.0347			263.633	260.424	262.382	257.738			8.21133	8.20264	8.19527	8.20049			0.00361693	0.00449415	0.00948184	0.00928796			0.180892	0.186927	0.39772	0.298088			0.540335	0.669951	1.98594	1.41005			21.5547	20.5287	22.2308	19.3203
		11.0775	11.5164	11.18				38.526	37.8302	38.0347				260.406	262.381	257.739				8.20256	8.19527	8.20049				0.00450116	0.00948264	0.00928777				0.186983	0.397739	0.298091				0.670523	1.98596	1.41005				20.4884	22.2244	19.3205
		11.082	11.5164	11.4537				38.5263	37.8302	37.8556				260.389	262.381	262.35				8.20248	8.19527	8.19462				0.00450779	0.00948229	0.00966948				0.187036	0.397731	0.408808				0.671065	1.98595	1.96064				20.4502	22.2272	18.8415
		11.2228	11.5163	11.4289				38.5372	37.8304	37.8701				259.855	262.372	262.949				8.20009	8.19525	8.19449				0.00471573	0.00949158	0.00923669				0.188697	0.397954	0.404714				0.688054	1.98624	1.91784				19.253	22.1522	21.1274
		11.2235	11.5124	11.3056				38.5372	37.84	37.9177				259.853	262.077	264.608				8.20007	8.19471	8.19628				0.0047168	0.0097948	0.00773965				0.188706	0.405321	0.366639				0.688141	1.99293	1.70542				19.2469	20.8607	26.9546
		11.2326	11.5022					38.5379	37.8449					259.818	262.031					8.19992	8.19455					0.00473028	0.00986181					0.188814	0.40768					0.689243	1.98958					19.1692	20.6918
		11.2484	10.6786					38.5391	37.9774					259.758	265.767					8.19965	8.20556					0.00475354	0.00623916					0.189	0.300047					0.691143	1.39036					19.0353	25.335
			10.6787						37.9773						265.767						8.20555						0.00623964						0.300069						1.39048						25.3408
			10.6877						37.9756						265.77						8.20537						0.00626959						0.301375						1.39801						25.6985
	U test	Mar	Bar	Les	Var		U test	Mar	Bar	Les	Var		U test	Mar	Bar	Les	Var		U test	Mar	Bar	Les	Var		U test	Mar	Bar	Les	Var		U test	Mar	Bar	Les	Var		U test	Mar	Bar	Les	Var		U test	Mar	Bar	Les	Var
	Mar		0.0001616	7.531e-05	0.0002608		Mar		0.0001179	0.02198	0.0002158		Mar		0.0001674	0.003565	0.0005736		Mar		0.0001308	5.477e-05	0.0001909		Mar		0.0004761	5.85e-05	5.307e-05		Mar		0.000112	9.174e-05	0.0002229		Mar		0.0001253	9.001e-05	0.0001973		Mar		0.0001668	0.7852	0.002832
	Bar	0		0.005586	0.02946		Bar	0		0.002077	1.378e-05		Bar	0		0.03622	0.0494		Bar	0		0.005747	0.01071		Bar	10		9.846e-06	5.52e-06		Bar	0		9.579e-06	1.612e-05		Bar	0		8.883e-06	1.364e-05		Bar	0		0.02647	0.6529
	Les	0	48.5		0.03167		Les	30	42		0.03206		Les	18	64		0.01153		Les	0	50		0.2102		Les	0	9		1		Les	0	6		1		Les	0	6		0.7692		Les	58	61		0.04909
	Var	0	44	53			Var	0	0	53.5			Var	3	48	44			Var	0	38	72			Var	0	0	104			Var	0	0	96			Var	0	0	86			Var	10	73	56
	Summer
	T bottom						Salinity						O2						pH						PO4						NH4						NO3						PPN
	Mar	Bar	Les	Var			Mar	Bar	Les	Var			Mar	Bar	Les	Var			Mar	Bar	Les	Var			Mar	Bar	Les	Var			Mar	Bar	Les	Var			Mar	Bar	Les	Var			Mar	Bar	Les	Var
	27.9558	27.5593	27.8356	28.5546			38.8041	38.7256	38.5761	38.4958			208.621	211.276	211.34	214.336			7.95725	7.95526	7.95411	7.94692			0.00378405	0.00452605	0.00531019	0.00473884			0.111243	0.157134	0.187533	0.195882			0.177267	0.649252	1.09634	1.00953			68.6924	60.2584	55.5941	62.7708
	27.9506	27.5593	27.8338	28.4639			38.803	38.7256	38.5762	38.4994			208.622	211.276	211.34	214.194			7.95729	7.95526	7.95413	7.94822			0.00378641	0.00452605	0.00530996	0.00473946			0.111569	0.157134	0.187522	0.194323			0.178939	0.649252	1.09618	1.00144			68.5198	60.2584	55.5871	62.4483
	27.7933	27.5593	27.7588	28.4395			38.7619	38.7256	38.5799	38.5022			208.835	211.276	211.369	213.994			7.95735	7.95526	7.95493	7.9486			0.00394554	0.00452605	0.00529853	0.00474187			0.12917	0.157134	0.187036	0.191806			0.282555	0.649252	1.08901	0.989954			61.7447	60.2584	55.3186	62.7734
	27.7914	27.267	27.7621	26.6767			38.7614	38.6956	38.5798	38.6298			208.841	210.062	211.366	212.92			7.95733	7.96013	7.9549	7.96278			0.00394895	0.00438866	0.00529953	0.00509834			0.129482	0.158819	0.187059	0.189294			0.284681	0.57083	1.08943	0.989646			61.6516	51.6778	55.3253	48.9975
	27.8365	27.2674	27.6959	26.6563			38.7589	38.6958	38.5828	38.6317			209.035	210.082	211.427	212.916			7.95567	7.9601	7.95553	7.96291			0.00402758	0.00439131	0.00527912	0.00512106			0.135767	0.158822	0.186586	0.189426			0.3304	0.572412	1.08084	0.99176			61.1719	51.7756	55.1881	48.4661
	27.8842	27.2685	27.6932	26.6566			38.753	38.6961	38.5829	38.6317			209.315	210.108	211.429	212.916			7.95345	7.96005	7.95556	7.96291			0.00414628	0.00439492	0.0052783	0.00512064			0.145464	0.158822	0.186567	0.189423			0.400196	0.574557	1.08049	0.991721			60.0668	51.9164	55.1826	48.4759
	27.7982	27.4281	27.6256	26.5517			38.7421	38.7156	38.5861	38.6362			209.485	211.377	211.494	212.915			7.95397	7.9571	7.95622	7.96329			0.00421128	0.00454876	0.00525631	0.00514961			0.150082	0.157316	0.186069	0.189443			0.442858	0.660335	1.07135	0.992836			58.3545	59.7281	55.0489	47.8538
	27.7856	27.4455	27.6257	26.5461			38.7409	38.7169	38.5861	38.6364			209.49	211.364	211.497	212.915			7.95413	7.95686	7.95622	7.9633			0.00421396	0.00454575	0.00525556	0.00515069			0.150275	0.157292	0.18606	0.18944			0.444973	0.658867	1.07113	0.992843			58.1633	59.7984	55.0537	47.8318
	27.518	27.3875	27.6276	26.5493			38.716	38.7125	38.5859	38.6363			209.633	211.408	211.489	212.915			7.95742	7.95767	7.95619	7.96329			0.00427687	0.00455578	0.00525805	0.00515008			0.154424	0.157372	0.186098	0.189442			0.493378	0.663759	1.07196	0.992839			54.2232	59.5643	55.0465	47.8442
	27.5101	27.3754	27.6298	26.5535			38.7154	38.7115	38.5865	38.6361			209.642	211.418	211.61	212.915			7.95751	7.95784	7.95646	7.96328			0.0042796	0.00455788	0.0052197	0.00514928			0.154553	0.157389	0.185626	0.189444			0.495325	0.664784	1.06024	0.992834			54.1251	59.5152	55.2859	47.8605
		27.3741	27.6315	26.4063				38.7114	38.5867	38.6417				211.419	211.656	212.916				7.95786	7.95655	7.96376				0.0045581	0.00520516	0.00517729				0.157391	0.185449	0.189376				0.664893	1.05582	0.992996				59.51	55.3801	47.2911
		27.3657	27.6606	26.4283				38.7108	38.5838	38.6408				211.425	211.952	212.916				7.95798	7.9568	7.96369				0.00455956	0.00511439	0.0051731				0.157402	0.184931	0.189386				0.665604	1.03376	0.992972				59.476	56.0495	47.3761
		27.1796	27.6613					38.6966	38.5837					211.568	211.959					7.96059	7.9568					0.00459175	0.00511233					0.15766	0.18493					0.681315	1.03336					58.7243	56.0651
		27.1975	27.7237					38.698	38.5734					211.554	212.528					7.96034	7.9568					0.00458865	0.00495521					0.157636	0.185303					0.679803	1.0047					58.7966	57.3227
		27.1592	27.7278					38.695	38.573					211.584	212.54					7.96087	7.95677					0.0045953	0.00495241					0.157689	0.185329					0.683044	1.00429					58.6415	57.3626
		27.1337	28.1401					38.6935	38.5423					211.607	213.235					7.96112	7.95223					0.00459951	0.0048212					0.157753	0.187175					0.685244	0.986849					58.6016	60.9153
			28.1431						38.5421						213.238						7.9522						0.00482083						0.187185						0.986814						60.9387
			28.1323						38.5427						213.228						7.95233						0.00482218						0.187148						0.98694						60.8531
	U test	Mar	Bar	Les	Var		U test	Mar	Bar	Les	Var		U test	Mar	Bar	Les	Var		U test	Mar	Bar	Les	Var		U test	Mar	Bar	Les	Var		U test	Mar	Bar	Les	Var		U test	Mar	Bar	Les	Var		U test	Mar	Bar	Les	Var
	Mar		0.0006205	1	0.3046		Mar		0.0008306	7.769e-05	0.0004137		Mar		0.0001653	0.0001066	0.000524		Mar		0.1519	1	1		Mar		0.0001159	7.446e-05	0.0004384		Mar		0.0001067	8.378e-05	0.0002871		Mar		0.0001647	0.0001047	0.0004405		Mar		1	0.1965	0.1153
	Bar	6		4.157e-06	0.1621		Bar	8		3.224e-06	4.253e-05		Bar	0		0.01901	5.501e-05		Bar	56		0.03765	0.251		Bar	0		2.756e-06	3.672e-05		Bar	0		2.837e-06	2.583e-05		Bar	0		4.323e-06	4.936e-05		Bar	55		0.4874	0.164
	Les	68.5	0		0.138		Les	0	0		0.1273		Les	0	58		0.003929		Les	82	88		1		Les	0	0		0.2895		Les	0	0		1.903e-05		Les	0	0		0.01866		Les	45	93		0.1406
	Var	30	48	54			Var	0	0	54			Var	0	0	27			Var	57	72	93			Var	0	0	62			Var	0	0	0			Var	0	0	38			Var	24	48	54

## Sheet: Table S7
	Table S7: Correlations among environmental variables	Correlations among environmental variables with indication of p-values.
		T bottom	Salinity	O2	pH	PO4	NH4	NO3	PPN
	T bottom		<0.001	<0.001	<0.001	0.60736	<0.001	0.87291	<0.001
	Salinity	0.61715		<0.001	<0.001	<0.001	<0.001	<0.001	<0.001
	O2	-0.81367	-0.86406		<0.001	0.14294	<0.001	<0.01	<0.001
	pH	-0.96463	-0.6295	0.80603		0.31799	0.0059358	0.82065	<0.001
	PO4	0.048634	-0.49902	0.13807	-0.094359		<0.001	<0.001	<0.001
	NH4	-0.31	-0.79584	0.56856	0.25619	0.81563		<0.001	<0.001
	NO3	-0.015148	-0.62852	0.28501	-0.021468	0.95588	0.87688		<0.001
	PPN	0.79317	0.66394	-0.66674	-0.75956	-0.33108	-0.60872	-0.34962
